# Supplementary material for: The influence of environmental factors on breeding system allocation at large spatial scales
Source: AoB Plants. 2018 Nov 8;10(6):ply069. doi: 10.1093/aobpla/ply069 (PMC6294598; doi:10.1093/aobpla/ply069)
Supplement: Supplementary S1 [file ply069_suppl_supplementary_s1.xlsx]

Site	X coordinate	Y coordinate	#CH	#CL	CH/Total	%Plants with CH	Total Flower Count
Mason Farm	35.883243	-79.01798	9.48	38.98	0.14	67.39	48.46
NYBG	40.85984	-73.87558	2.36	28.98	0.06	50.00	31.34
Mahoney	35.72059	-77.57575	8.37	6.81	0.58	0.99	15.19
GA Pop 5026	33.99055	-84.94263	5.28	23.56	0.18	80.00	28.84
Ivy Creek	38.09029	-78.49368	6.39	26.75	0.18	82.14	33.14
Claytor	37.38731	-79.53914	6.71	41.58	0.14	91.67	48.29
Calder	41.1277	-73.732	8.80	12.38	0.36	78.00	21.18
Red Bud Run	39.19831	-78.12523	0.08	7.60	0.00	0.98	7.68
Meadowview	38.146115	-77.388066	8.22	31.50	0.20	88.00	39.72
Breakneck Ridge	41.44582	-73.97172	3.71	8.07	0.32	100.00	11.79
Baker 3084	36.2425231	-93.1375545	4.10	8.40	0.29	84.00	12.50
Baker 3085	36.245219	-93.133608	6.58	10.44	0.35	90.00	17.02
Bishop Farms	39.940007	-74.745967	27.31	47.75	0.31	87.50	75.06
Bull Shoals	36.5672119	-93.0962824	2.06	16.74	0.10	64.51	19.81
