# Supplementary material for: The influence of environmental factors on breeding system allocation at large spatial scales
Source: AoB Plants. 2018 Nov 8;10(6):ply069. doi: 10.1093/aobpla/ply069 (PMC6294598; doi:10.1093/aobpla/ply069)
Supplement: Supplementary S2 [file ply069_suppl_supplementary_s2.xlsx]

Long	Lat	SITE_CODE	NUM_CH	NUM_CL	pCH	TOTAL_FLOW	BIO_1	Mean temp warmest	BIO_11	BIO_12	BIO_13	BIO_14	precip cv	Precip wettest	BIO_17	BIO_18	BIO_19	BIO_2	BIO_3	BIO_4	BIO_5	BIO_6	BIO_7	Mean temp wettest		Mean temp driest		SNDPPT_SD2	SLTPPT_SD2	PHIHOX_SD2	ORCDRC_SD2	OCSTHA_SD2	CRFVOL_SD2	CLYPPT_SD2	CEC_SD2_M_	BLD_SD2_M_	SNDPPT_SD6	SLTPPT_SD6	PHIHOX_SD6	ORCDRC_SD6	OCSTHA_SD6	CRFVOL_SD6	CLYPPT_SD6	CEC_SD6_M_	BLD_SD6_M_
-79.018	35.883	1	9.478	38.978	0.144	48.457	150	246	50	1145	114	80	12	326	248	326	276	133	39	7583	318	-21	339	246	24.6	104	10.4	43	36	50	29	39	8	21	12	1478	43	33	55	5	74	11	24	12	1674
-73.876	40.86	2	2.36	28.98	0.057	31.34	117	229	3	1145	106	78	9	308	258	296	258	92	27	8747	292	-47	339	102	10.2	3	0.3	51	34	57	39	53	10	15	13	1524	52	31	62	6	88	15	17	14	1720
-77.576	35.721	3	8.371	6.814	0.577	15.186	156	249	58	1205	137	72	20	384	230	384	281	131	39	7386	320	-12	332	249	24.9	112	11.2	45	35	52	16	24	4	20	8	1554	45	31	57	3	49	6	24	9	1751
-84.943	33.991	4	5.28	23.56	0.176	28.84	151	243	53	1384	157	82	17	416	272	326	379	131	39	7337	311	-18	329	69	6.9	205	20.5	46	34	48	49	63	9	20	11	1414	47	30	54	8	112	13	23	11	1610
-78.494	38.09	5	6.393	26.75	0.176	33.143	133	236	25	1126	116	75	14	322	234	316	234	127	35	8143	310	-43	353	228	22.8	25	2.5	48	34	45	36	50	6	18	10	1492	49	30	50	6	93	8	21	10	1689
-79.539	37.387	6	6.708	41.583	0.139	48.292	133	232	29	1060	105	73	10	293	232	286	232	128	37	7812	303	-37	340	213	21.3	29	2.9	45	32	50	25	33	6	23	9	1418	45	28	55	4	59	8	26	9	1614
-73.732	41.128	7	8.8	12.38	0.357	21.18	100	211	-16	1252	116	87	8	335	286	311	286	103	29	8759	279	-72	351	88	8.8	-16	-1.6	40	39	55	47	58	14	22	15	1444	40	35	60	8	104	21	25	16	1640
-78.125	39.198	8	0.083	7.6	0.004	7.683	115	223	0	954	96	61	15	283	186	276	186	126	34	8590	299	-68	367	202	20.2	0	0	41	39	60	21	31	6	21	15	1564	40	36	65	3	49	8	24	15	1760
-77.388	38.146	9	8.22	31.5	0.202	39.72	133	236	25	1070	105	76	9	298	242	298	242	123	35	8171	307	-43	350	236	23.6	25	2.5	45	36	50	24	34	5	19	10	1498	45	33	55	4	63	7	22	11	1694
-73.972	41.446	10	3.714	8.071	0.319	11.786	93	207	-27	1175	107	79	8	309	258	308	258	111	30	9033	280	-86	366	140	14	-27	-2.7	49	36	53	55	65	19	15	14	1464	49	33	58	9	106	29	18	14	1661
-93.138	36.243	12	4.1	8.4	0.293	12.5	142	246	32	1145	134	62	20	351	219	284	219	129	35	8262	323	-42	365	188	18.8	32	3.2	34	36	62	17	23	7	30	14	1444	35	33	67	3	44	10	33	14	1641
-93.134	36.245	13	6.58	10.44	0.352	17.02	142	246	32	1145	134	62	20	351	219	284	219	129	35	8262	323	-42	365	188	18.8	32	3.2	34	36	62	17	23	7	30	14	1444	35	33	67	3	44	10	33	14	1641
-74.746	39.94	15	27.313	47.75	0.306	75.063	118	225	7	1132	117	75	13	326	255	324	255	117	33	8449	298	-54	352	218	21.8	7	0.7	67	25	53	57	79	3	8	18	1433	68	22	59	9	141	4	10	18	1629
-93.096	36.567	16	2.065	16.742	0.105	19.808	138	245	22	1090	121	52	20	332	199	278	199	143	36	8578	330	-61	391	186	18.6	22	2.2	39	37	56	26	36	8	23	16	1514	39	34	61	4	61	11	27	16	1710
