# Supplementary material for: The influence of environmental factors on breeding system allocation at large spatial scales
Source: AoB Plants. 2018 Nov 8;10(6):ply069. doi: 10.1093/aobpla/ply069 (PMC6294598; doi:10.1093/aobpla/ply069)
Supplement: Supplementary Appendix A [file ply069_suppl_supplementary_appendix_a.xlsx]

## Sheet: all_correlations
Layer	bio_1	bio_10	bio_11	bio_12	bio_13	bio_14	bio_15	bio_16	bio_17	bio_18	bio_19	bio_2	bio_3	bio_4	bio_5	bio_6	bio_7	bio_8	bio_9	BLD_sd2_M_02_apr_2014	BLD_sd6_M_02_apr_2014	CEC_sd2_M_02_apr_2014	CEC_sd6_M_02_apr_2014	CLYPPT_sd2_M_02_apr_2014	CLYPPT_sd6_M_02_apr_2014	CRFVOL_sd2_M_02_apr_2014	CRFVOL_sd6_M_02_apr_2014	OCSTHA_sd2_M_02_apr_2014	OCSTHA_sd6_M_02_apr_2014	ORCDRC_sd2_M_02_apr_2014	ORCDRC_sd6_M_02_apr_2014	PHIHOX_sd2_M_02_apr_2014	PHIHOX_sd6_M_02_apr_2014	SLTPPT_sd2_M_02_apr_2014	SLTPPT_sd6_M_02_apr_2014	SNDPPT_sd2_M_02_apr_2014	SNDPPT_sd6_M_02_apr_2014
bio_1	1	0.96319	0.98949	0.75092	0.83356	0.36842	0.20951	0.83248	0.43915	0.68422	0.5474	0.31694	0.89891	-0.90944	0.90615	0.97751	-0.86049	0.32298	0.85661	0.02413	0.02412	-0.18263	-0.18269	0.42654	0.42823	-0.50044	-0.50333	-0.08706	-0.06012	-0.08371	-0.08362	-0.10669	-0.10674	-0.30781	-0.3147	-0.04907	-0.06231
bio_10	0.96319	1	0.9159	0.69348	0.74001	0.32788	0.19247	0.75098	0.40234	0.57703	0.52672	0.38598	0.7852	-0.76572	0.97682	0.89497	-0.7059	0.31825	0.82915	0.14831	0.14829	-0.13402	-0.13405	0.49425	0.49673	-0.60645	-0.60949	-0.16664	-0.13563	-0.16457	-0.16446	-0.02664	-0.02672	-0.17178	-0.17927	-0.16773	-0.17989
bio_11	0.98949	0.9159	1	0.76154	0.84808	0.3972	0.18458	0.83918	0.46285	0.70446	0.55597	0.27123	0.92824	-0.95933	0.84329	0.99458	-0.91931	0.30531	0.85204	-0.03622	-0.03622	-0.21591	-0.21599	0.3783	0.3796	-0.42757	-0.43037	-0.04815	-0.0241	-0.04404	-0.04396	-0.15558	-0.1556	-0.37475	-0.38123	0.01754	0.00407
bio_12	0.75092	0.69348	0.76154	1	0.82979	0.77063	-0.17539	0.83127	0.82664	0.62068	0.87544	0.44276	0.74624	-0.73527	0.64835	0.73219	-0.66145	-0.03959	0.83167	-0.18167	-0.18169	-0.34445	-0.3445	0.23343	0.23338	-0.13834	-0.1416	0.03366	0.04374	0.04624	0.04626	-0.41849	-0.41848	-0.34743	-0.3518	0.08033	0.07124
bio_13	0.83356	0.74001	0.84808	0.82979	1	0.36344	0.34898	0.98572	0.426	0.85228	0.53424	0.29542	0.86059	-0.84025	0.66599	0.82245	-0.77767	0.20902	0.75504	-0.22078	-0.22078	-0.16381	-0.16409	0.21666	0.21651	-0.2811	-0.28305	0.11276	0.12791	0.11446	0.11449	-0.21662	-0.21664	-0.40353	-0.40773	0.12283	0.11211
bio_14	0.36842	0.32788	0.3972	0.77063	0.36344	1	-0.70587	0.35697	0.97665	0.16775	0.87868	0.35752	0.36873	-0.40874	0.30665	0.38428	-0.36588	-0.28126	0.59055	-0.15817	-0.1582	-0.45769	-0.4575	0.06586	0.06602	0.1562	0.15314	0.02211	0.01926	0.03743	0.03732	-0.52985	-0.52975	-0.27699	-0.27897	0.13014	0.12554
bio_15	0.20951	0.19247	0.18458	-0.17539	0.34898	-0.70587	1	0.36336	-0.674	0.451	-0.51388	-0.1185	0.23363	-0.16045	0.16547	0.17344	-0.15007	0.43248	-0.04993	-0.01224	-0.01222	0.35835	0.35802	0.07406	0.07457	-0.34354	-0.34204	0.05575	0.06855	0.04146	0.04164	0.37562	0.37548	0.01421	0.01331	-0.0497	-0.05238
bio_16	0.83248	0.75098	0.83918	0.83127	0.98572	0.35697	0.36336	1	0.41955	0.87631	0.5243	0.314	0.84689	-0.81842	0.68147	0.81012	-0.75183	0.24097	0.74831	-0.20944	-0.20945	-0.1413	-0.14155	0.22042	0.2208	-0.30469	-0.30654	0.10021	0.11601	0.10218	0.10222	-0.18783	-0.18791	-0.37934	-0.38332	0.10618	0.09552
bio_17	0.43915	0.40234	0.46285	0.82664	0.426	0.97665	-0.674	0.41955	1	0.22867	0.91694	0.38552	0.42102	-0.46066	0.38054	0.44728	-0.41271	-0.25231	0.64245	-0.14446	-0.14448	-0.46465	-0.46455	0.10352	0.10346	0.09517	0.09182	0.01139	0.01161	0.02679	0.0267	-0.52878	-0.52865	-0.29074	-0.29326	0.11781	0.11234
bio_18	0.68422	0.57703	0.70446	0.62068	0.85228	0.16775	0.451	0.87631	0.22867	1	0.24912	0.20966	0.75317	-0.72492	0.49321	0.68139	-0.67688	0.4999	0.46084	-0.22983	-0.22983	-0.0785	-0.07868	0.11995	0.1216	-0.23656	-0.23744	0.16332	0.17563	0.16106	0.1612	-0.12102	-0.12113	-0.36536	-0.36775	0.15285	0.14296
bio_19	0.5474	0.52672	0.55597	0.87544	0.53424	0.87868	-0.51388	0.5243	0.91694	0.24912	1	0.43839	0.50488	-0.51941	0.5047	0.53154	-0.46124	-0.30763	0.77275	-0.07694	-0.07696	-0.45759	-0.45753	0.13268	0.13321	-0.0551	-0.05794	-0.03756	-0.03251	-0.02601	-0.02604	-0.50006	-0.5	-0.32741	-0.33191	0.12402	0.11733
bio_2	0.31694	0.38598	0.27123	0.44276	0.29542	0.35752	-0.1185	0.314	0.38552	0.20966	0.43839	1	0.4412	-0.17158	0.52945	0.18743	0.03301	-0.03594	0.36848	0.13294	0.13294	-0.34622	-0.34629	0.17499	0.17417	-0.05747	-0.06153	-0.19254	-0.18742	-0.18573	-0.18553	-0.36417	-0.36414	-0.09513	-0.09728	-0.03878	-0.0427
bio_3	0.89891	0.7852	0.92824	0.74624	0.86059	0.36873	0.23363	0.84689	0.42102	0.75317	0.50488	0.4412	1	-0.93971	0.74057	0.90553	-0.85215	0.26922	0.77071	-0.1144	-0.1144	-0.27478	-0.27491	0.2887	0.28761	-0.25045	-0.25352	-0.02092	-0.00487	-0.01484	-0.01474	-0.26719	-0.26716	-0.43679	-0.44158	0.10379	0.09152
bio_4	-0.90944	-0.76572	-0.95933	-0.73527	-0.84025	-0.40874	-0.16045	-0.81842	-0.46066	-0.72492	-0.51941	-0.17158	-0.93971	1	-0.66718	-0.96472	0.97566	-0.26743	-0.78287	0.1638	0.1638	0.25243	0.25254	-0.26128	-0.26154	0.25371	0.25612	-0.03939	-0.05599	-0.04481	-0.04485	0.23314	0.23312	0.47746	0.48253	-0.14325	-0.13024
bio_5	0.90615	0.97682	0.84329	0.64835	0.66599	0.30665	0.16547	0.68147	0.38054	0.49321	0.5047	0.52945	0.74057	-0.66718	1	0.81024	-0.57469	0.28571	0.78769	0.21842	0.21841	-0.14671	-0.14675	0.50397	0.50611	-0.60281	-0.60625	-0.2208	-0.18986	-0.21875	-0.2186	-0.03043	-0.0305	-0.11445	-0.12169	-0.20737	-0.21854
bio_6	0.97751	0.89497	0.99458	0.73219	0.82245	0.38428	0.17344	0.81012	0.44728	0.68139	0.53154	0.18743	0.90553	-0.96472	0.81024	1	-0.94528	0.3098	0.83505	-0.03861	-0.03861	-0.1919	-0.19197	0.38215	0.38367	-0.42811	-0.43074	-0.04503	-0.02068	-0.04073	-0.04067	-0.12404	-0.12406	-0.36246	-0.36884	0.0081	-0.00535
bio_7	-0.86049	-0.7059	-0.91931	-0.66145	-0.77767	-0.36588	-0.15007	-0.75183	-0.41271	-0.67688	-0.46124	0.03301	-0.85215	0.97566	-0.57469	-0.94528	1	-0.27353	-0.72751	0.1755	0.1755	0.18628	0.18636	-0.25305	-0.254	0.26222	0.26397	-0.06003	-0.07681	-0.06489	-0.06489	0.15626	0.15625	0.44239	0.44728	-0.12675	-0.11419
bio_8	0.32298	0.31825	0.30531	-0.03959	0.20902	-0.28126	0.43248	0.24097	-0.25231	0.4999	-0.30763	-0.03594	0.26922	-0.26743	0.28571	0.3098	-0.27353	1	-0.01887	0.05258	0.05259	0.17205	0.17211	0.18437	0.1897	-0.32349	-0.32302	0.01233	0.0279	0.00567	0.0058	0.25527	0.25491	0.00617	0.00377	-0.10506	-0.11096
bio_9	0.85661	0.82915	0.85204	0.83167	0.75504	0.59055	-0.04993	0.74831	0.64245	0.46084	0.77275	0.36848	0.77071	-0.78287	0.78769	0.83505	-0.72751	-0.01887	1	-0.01502	-0.01504	-0.29151	-0.29145	0.32363	0.32358	-0.34624	-0.34913	-0.08456	-0.06554	-0.07884	-0.0788	-0.26377	-0.26371	-0.33575	-0.34181	0.02424	0.01348
BLD_sd2_M_02_apr_2014	0.02413	0.14831	-0.03622	-0.18167	-0.22078	-0.15817	-0.01224	-0.20944	-0.14446	-0.22983	-0.07694	0.13294	-0.1144	0.1638	0.21842	-0.03861	0.1755	0.05258	-0.01502	1	0.99999	-0.0983	-0.09802	0.21977	0.225	-0.37547	-0.37627	-0.59174	-0.57958	-0.61359	-0.61293	0.11345	0.11358	0.35067	0.34892	-0.32984	-0.32981
BLD_sd6_M_02_apr_2014	0.02412	0.14829	-0.03622	-0.18169	-0.22078	-0.1582	-0.01222	-0.20945	-0.14448	-0.22983	-0.07696	0.13294	-0.1144	0.1638	0.21841	-0.03861	0.1755	0.05259	-0.01504	0.99999	1	-0.09829	-0.09801	0.21977	0.225	-0.37549	-0.37629	-0.59173	-0.57956	-0.61358	-0.61291	0.11346	0.11358	0.35067	0.34893	-0.32984	-0.32981
CEC_sd2_M_02_apr_2014	-0.18263	-0.13402	-0.21591	-0.34445	-0.16381	-0.45769	0.35835	-0.1413	-0.46465	-0.0785	-0.45759	-0.34622	-0.27478	0.25243	-0.14671	-0.1919	0.18628	0.17205	-0.29151	-0.0983	-0.09829	1	0.99652	0.34714	0.34773	-0.21857	-0.21548	0.04867	0.05785	0.04593	0.04589	0.79044	0.79027	0.55794	0.55657	-0.52485	-0.52223
CEC_sd6_M_02_apr_2014	-0.18269	-0.13405	-0.21599	-0.3445	-0.16409	-0.4575	0.35802	-0.14155	-0.46455	-0.07868	-0.45753	-0.34629	-0.27491	0.25254	-0.14675	-0.19197	0.18636	0.17211	-0.29145	-0.09802	-0.09801	0.99652	1	0.34718	0.34777	-0.21852	-0.21541	0.0485	0.05767	0.04574	0.0457	0.79067	0.7905	0.55812	0.55675	-0.52499	-0.52237
CLYPPT_sd2_M_02_apr_2014	0.42654	0.49425	0.3783	0.23343	0.21666	0.06586	0.07406	0.22042	0.10352	0.11995	0.13268	0.17499	0.2887	-0.26128	0.50397	0.38215	-0.25305	0.18437	0.32363	0.21977	0.21977	0.34714	0.34718	1	0.99586	-0.47033	-0.47386	-0.2893	-0.25882	-0.26696	-0.26698	0.36105	0.36099	0.51982	0.5125	-0.85772	-0.86545
CLYPPT_sd6_M_02_apr_2014	0.42823	0.49673	0.3796	0.23338	0.21651	0.06602	0.07457	0.2208	0.10346	0.1216	0.13321	0.17417	0.28761	-0.26154	0.50611	0.38367	-0.254	0.1897	0.32358	0.225	0.225	0.34773	0.34777	0.99586	1	-0.47485	-0.47839	-0.28905	-0.25829	-0.26695	-0.26697	0.36325	0.36318	0.52323	0.51493	-0.85896	-0.86755
CRFVOL_sd2_M_02_apr_2014	-0.50044	-0.60645	-0.42757	-0.13834	-0.2811	0.1562	-0.34354	-0.30469	0.09517	-0.23656	-0.0551	-0.05747	-0.25045	0.25371	-0.60281	-0.42811	0.26222	-0.32349	-0.34624	-0.37547	-0.37549	-0.21857	-0.21852	-0.47033	-0.47485	1	0.99579	0.23045	0.18826	0.24972	0.24947	-0.39557	-0.39539	-0.18998	-0.18202	0.37095	0.37798
CRFVOL_sd6_M_02_apr_2014	-0.50333	-0.60949	-0.43037	-0.1416	-0.28305	0.15314	-0.34204	-0.30654	0.09182	-0.23744	-0.05794	-0.06153	-0.25352	0.25612	-0.60625	-0.43074	0.26397	-0.32302	-0.34913	-0.37627	-0.37629	-0.21548	-0.21541	-0.47386	-0.47839	0.99579	1	0.23377	0.19094	0.25265	0.25238	-0.39166	-0.39148	-0.19072	-0.18273	0.37333	0.3804
OCSTHA_sd2_M_02_apr_2014	-0.08706	-0.16664	-0.04815	0.03366	0.11276	0.02211	0.05575	0.10021	0.01139	0.16332	-0.03756	-0.19254	-0.02092	-0.03939	-0.2208	-0.04503	-0.06003	0.01233	-0.08456	-0.59174	-0.59173	0.04867	0.0485	-0.2893	-0.28905	0.23045	0.23377	1	0.99708	0.99404	0.99301	-0.14551	-0.1455	-0.33326	-0.33244	0.35762	0.35713
OCSTHA_sd6_M_02_apr_2014	-0.06012	-0.13563	-0.0241	0.04374	0.12791	0.01926	0.06855	0.11601	0.01161	0.17563	-0.03251	-0.18742	-0.00487	-0.05599	-0.18986	-0.02068	-0.07681	0.0279	-0.06554	-0.57958	-0.57956	0.05785	0.05767	-0.25882	-0.25829	0.18826	0.19094	0.99708	1	0.99198	0.99351	-0.12831	-0.12831	-0.32353	-0.32316	0.33516	0.33416
ORCDRC_sd2_M_02_apr_2014	-0.08371	-0.16457	-0.04404	0.04624	0.11446	0.03743	0.04146	0.10218	0.02679	0.16106	-0.02601	-0.18573	-0.01484	-0.04481	-0.21875	-0.04073	-0.06489	0.00567	-0.07884	-0.61359	-0.61358	0.04593	0.04574	-0.26696	-0.26695	0.24972	0.25265	0.99404	0.99198	1	0.99893	-0.14346	-0.14342	-0.31974	-0.31894	0.33732	0.33677
ORCDRC_sd6_M_02_apr_2014	-0.08362	-0.16446	-0.04396	0.04626	0.11449	0.03732	0.04164	0.10222	0.0267	0.1612	-0.02604	-0.18553	-0.01474	-0.04485	-0.2186	-0.04067	-0.06489	0.0058	-0.0788	-0.61293	-0.61291	0.04589	0.0457	-0.26698	-0.26697	0.24947	0.25238	0.99301	0.99351	0.99893	1	-0.14355	-0.14352	-0.31977	-0.31899	0.33736	0.33681
PHIHOX_sd2_M_02_apr_2014	-0.10669	-0.02664	-0.15558	-0.41849	-0.21662	-0.52985	0.37562	-0.18783	-0.52878	-0.12102	-0.50006	-0.36417	-0.26719	0.23314	-0.03043	-0.12404	0.15626	0.25527	-0.26377	0.11345	0.11346	0.79044	0.79067	0.36105	0.36325	-0.39557	-0.39166	-0.14551	-0.12831	-0.14346	-0.14355	1	0.99658	0.54751	0.54668	-0.52625	-0.5248
PHIHOX_sd6_M_02_apr_2014	-0.10674	-0.02672	-0.1556	-0.41848	-0.21664	-0.52975	0.37548	-0.18791	-0.52865	-0.12113	-0.5	-0.36414	-0.26716	0.23312	-0.0305	-0.12406	0.15625	0.25491	-0.26371	0.11358	0.11358	0.79027	0.7905	0.36099	0.36318	-0.39539	-0.39148	-0.1455	-0.12831	-0.14342	-0.14352	0.99658	1	0.54755	0.54672	-0.52624	-0.52478
SLTPPT_sd2_M_02_apr_2014	-0.30781	-0.17178	-0.37475	-0.34743	-0.40353	-0.27699	0.01421	-0.37934	-0.29074	-0.36536	-0.32741	-0.09513	-0.43679	0.47746	-0.11445	-0.36246	0.44239	0.00617	-0.33575	0.35067	0.35067	0.55794	0.55812	0.51982	0.52323	-0.18998	-0.19072	-0.33326	-0.32353	-0.31974	-0.31977	0.54751	0.54755	1	0.99707	-0.88335	-0.87552
SLTPPT_sd6_M_02_apr_2014	-0.3147	-0.17927	-0.38123	-0.3518	-0.40773	-0.27897	0.01331	-0.38332	-0.29326	-0.36775	-0.33191	-0.09728	-0.44158	0.48253	-0.12169	-0.36884	0.44728	0.00377	-0.34181	0.34892	0.34893	0.55657	0.55675	0.5125	0.51493	-0.18202	-0.18273	-0.33244	-0.32316	-0.31894	-0.31899	0.54668	0.54672	0.99707	1	-0.87883	-0.87113
SNDPPT_sd2_M_02_apr_2014	-0.04907	-0.16773	0.01754	0.08033	0.12283	0.13014	-0.0497	0.10618	0.11781	0.15285	0.12402	-0.03878	0.10379	-0.14325	-0.20737	0.0081	-0.12675	-0.10506	0.02424	-0.32984	-0.32984	-0.52485	-0.52499	-0.85772	-0.85896	0.37095	0.37333	0.35762	0.33516	0.33732	0.33736	-0.52625	-0.52624	-0.88335	-0.87883	1	0.99869
SNDPPT_sd6_M_02_apr_2014	-0.06231	-0.17989	0.00407	0.07124	0.11211	0.12554	-0.05238	0.09552	0.11234	0.14296	0.11733	-0.0427	0.09152	-0.13024	-0.21854	-0.00535	-0.11419	-0.11096	0.01348	-0.32981	-0.32981	-0.52223	-0.52237	-0.86545	-0.86755	0.37798	0.3804	0.35713	0.33416	0.33677	0.33681	-0.5248	-0.52478	-0.87552	-0.87113	0.99869	1

## Sheet: reduced_parameters
Layer	Layer full description	bio_1	bio_11	bio_13	bio_17	bio_18	bio_19	bio_3	bio_4	bio_5	bio_6	BLD_sd6_M_02_apr_2014	CEC_sd6_M_02_apr_2014	CLYPPT_sd6_M_02_apr_2014	CRFVOL_sd6_M_02_apr_2014	OCSTHA_sd2_M_02_apr_2014	OCSTHA_sd6_M_02_apr_2014	ORCDRC_sd6_M_02_apr_2014	PHIHOX_sd6_M_02_apr_2014	SLTPPT_sd6_M_02_apr_2014	SNDPPT_sd2_M_02_apr_2014	SNDPPT_sd6_M_02_apr_2014
bio_10	Mean Temperature of Warmest Quarter	0.927735	0.838873	0.547615	0.161877	0.332964	0.277434	0.616539	0.586327	0.954177	0.800971	0.0219899	0.0179694	0.246741	0.371478	0.0277689	0.0183955	0.0270471	0.000713958	0.0321377	0.0281334	0.0323604
bio_12	Annual Precipitation	0.563881	0.579943	0.688551	0.683334	0.385244	0.766395	0.556874	0.540622	0.420358	0.536102	0.0330113	0.11868	0.0544662	0.0200506	0.001133	0.00191319	0.00213999	0.175126	0.123763	0.00645291	0.00507514
bio_14	Precipitation of Driest Month	0.135733	0.157768	0.132089	0.953845	0.0281401	0.772079	0.135962	0.167068	0.0940342	0.147671	0.0250272	0.209306	0.00435864	0.0234519	0.000488852	0.000370948	0.00139278	0.280635	0.0778243	0.0169364	0.0157603
bio_15	Precipitation Seasonality (Coefficient of Variation)	0.0438944	0.0340698	0.121787	0.454276	0.203401	0.264073	0.054583	0.0257442	0.0273803	0.0300814	0.000149328	0.128178	0.00556068	0.116991	0.00310806	0.0046991	0.00173389	0.140985	0.000177156	0.00247009	0.00274366
bio_16	Precipitation of Wettest Quarter	0.693023	0.704223	0.971644	0.176022	0.767919	0.27489	0.717223	0.669811	0.464401	0.656294	0.0438693	0.0200364	0.0487526	0.0939668	0.010042	0.0134583	0.0104489	0.0353102	0.146934	0.0112742	0.00912407
bio_2	Mean Diurnal Range (Mean of monthly (max temp - min temp))	0.100451	0.0735657	0.087273	0.148626	0.0439573	0.192186	0.194657	0.0294397	0.280317	0.03513	0.017673	0.119917	0.0303352	0.00378594	0.0370717	0.0351263	0.0344214	0.132598	0.0094634	0.00150389	0.00182329
bio_7	Temperature Annual Range (BIO5-BIO6)	0.740443	0.845131	0.604771	0.17033	0.458167	0.212742	0.72616	0.951912	0.330269	0.893554	0.0308002	0.03473	0.064516	0.0696802	0.0036036	0.00589978	0.00421071	0.0244141	0.200059	0.0160656	0.0130394
bio_8	Mean Temperature of Wettest Quarter	0.104316	0.0932142	0.0436894	0.0636603	0.2499	0.0946362	0.0724794	0.0715188	0.0816302	0.095976	0.00276571	0.0296219	0.0359861	0.104342	0.000152029	0.00077841	3.364e-05	0.0649791	1.42129e-05	0.0110376	0.0123121
bio_9	Mean Temperature of Driest Quarter	0.733781	0.725972	0.570085	0.412742	0.212374	0.597143	0.593994	0.612885	0.620456	0.697309	0.000226202	0.0849431	0.104704	0.121892	0.00715039	0.00429549	0.00620944	0.069543	0.116834	0.000587578	0.00018171
BLD_sd2_M_02_apr_2014	bulk density (fine earth) in kg per cubic meter	0.000582257	0.00131189	0.0487438	0.0208687	0.0528218	0.00591976	0.0130874	0.0268304	0.0477073	0.00149073	0.99998	0.00960792	0.050625	0.141579	0.350156	0.335913	0.375683	0.0129004	0.121745	0.108794	0.108775
CEC_sd2_M_02_apr_2014	cation exchange capacity of soil	0.0333537	0.0466171	0.0268337	0.2159	0.00616225	0.209389	0.075504	0.0637209	0.0215238	0.0368256	0.00966092	0.993052	0.120916	0.0464316	0.00236877	0.00334662	0.00210589	0.624527	0.30977	0.275468	0.272724
CLYPPT_sd2_M_02_apr_2014	weight percentage of the clay particles	0.181936	0.143111	0.0469416	0.0107164	0.014388	0.017604	0.0833477	0.0682672	0.253986	0.146039	0.0482989	0.120534	0.991737	0.224543	0.0836945	0.0669878	0.0712783	0.130314	0.262656	0.735684	0.749004
CRFVOL_sd2_M_02_apr_2014	volumetric percentage of coarse fragments	0.25044	0.182816	0.0790172	0.00905733	0.0559606	0.00303601	0.0627252	0.0643688	0.36338	0.183278	0.140993	0.047751	0.225483	0.991598	0.0531072	0.0354418	0.0622353	0.156333	0.0331313	0.137604	0.142869
ORCDRC_sd2_M_02_apr_2014	soil organic carbon content in permille	0.00700736	0.00193952	0.0131011	0.000717704	0.0259403	0.00067652	0.000220226	0.00200794	0.0478516	0.00165893	0.37648	0.00209215	0.0712623	0.063832	0.988116	0.984024	0.997861	0.0205693	0.101723	0.113785	0.113414
PHIHOX_sd2_M_02_apr_2014	pH index measured in water solution	0.0113828	0.0242051	0.0469242	0.279608	0.0146458	0.25006	0.0713905	0.0543543	0.000925985	0.0153859	0.0128732	0.625159	0.131951	0.153398	0.0211732	0.0164635	0.0206066	0.993172	0.298859	0.276939	0.275415
SLTPPT_sd2_M_02_apr_2014	weight percentage of the silt particles	0.094747	0.140438	0.162836	0.0845297	0.133488	0.107197	0.190786	0.227968	0.0130988	0.131377	0.122969	0.311498	0.27377	0.0363741	0.111062	0.104672	0.102253	0.299811	0.994149	0.780307	0.766535
